# Supplementary material for: Associations of socioeconomic status with infectious diseases mediated by lifestyle, environmental pollution and chronic comorbidities: a comprehensive evaluation based on UK Biobank
Source: Infect Dis Poverty. 2023 Jan 30;12:5. doi: 10.1186/s40249-023-01056-5 (PMC9885698; doi:10.1186/s40249-023-01056-5)
Supplement: Supplementary file 1 — Additional file 1: Table S1. Definitions of socioeconomic status, environment pollution, healthy lifestyle, environment pollution and chronic comorbidity factors, and infectious diseases from UK biobank. Table S2. Definitions of socioeconomic status, healthy lifestyle, environment pollution and chronic comorbidity factors, and infectious diseases from and US NHANES. Table S3. Mean posterior probabilities, prevalence of latent classes, and item-response probabilities in models with three to five latent classes in the UK Biobank and US NHANES. Table S4. Associations of SES, lifestyle, environment pollution and chronic comorbidity factors with respiratory, digestive and blood or sexually transmitted infectious diseases in UK Biobank participants under multivariate linear regression. Table S5. Associations of SES, lifestyle, environment pollution and chronic comorbidity factors with respiratory infectious diseases in UK Biobank PSM matching subgroup under univariate linear regression. Table S6. Associations of SES, lifestyle, environment pollution and chronic comorbidity factors with digestive infectious diseases in UK Biobank PSM matching subgroup under univariate linear regression. Table S7. Associations of SES, lifestyle, environment pollution and chronic comorbidity factors with blood or sexually transmitted infectious diseases in UK Biobank PSM matching subgroup under univariate linear regression. Table S8. Associations of SES, lifestyle and environment pollution factors with infectious diseases in UK Biobank participants in 2010 under univariate linear regression. Table S9. Adjusted odds ratios for environmental pollution on infection in each quantile in the UK Biobank study. Table S10. Mediation effects of socioeconomic factors on infectious diseases by individual lifestyle, environment pollution or chronic comorbidity factors in UK Biobank. Table S11. Interaction between SES and individual lifestyle, environment pollution or chronic comorbidity factors on infect [file 40249_2023_1056_MOESM1_ESM.xlsx]

## Sheet: Table S1
		Table S1 Definitions of socioeconomic status, environment pollution, healthy lifestyle, environment pollution and chronic comorbidity factors, and infectious diseases from UK biobank
		Variables	Subvariables	UK Biobank field code	Definition	Note
		Socioeconomic status	Total household income level before tax	738	Grouped into 5 levels: (i) < £18,000; (ii) £18,000–£30,999; (iii) £31,000–£51,999; (iv) £52,000–£100,000; (v) > £100,000
			Education qualifications	6138	Grouped into 7 levels: (i) College or University degree; (ii) A levels, AS levels, or equivalent; (iii) O levels, GCSEs, or equivalent; (iv) CSEs or equivalent; (v) NVQ, HND, HNC, or equivalent; (vi) Other professional qualifications eg: nursing, teaching; (vii) Equivalent to or less than high school diploma	Equivalent to or less than high school diploma' was defined as 'none of the above
			Employment status	6142	Employed status was defined as meeting one of the following: (i) in paid employment or self-employed; (ii) retired; (iii) doing unpaid or voluntary work; (iv) full or part-time student;
		Healthy lifestyle factors	No current smoking	20116, 2897	Meet at least one of the 2 following: (i) Never smoking; (ii) Former smoking but had quit for more than 30 years.
			Regular physical activity	884, 894, 904, 914	Meet at least one of the 2 following: (i) Frequency: vigorous activity once and moderate physical activity at least 5 days per week (OR equivalent combination); (ii) Time: vigorous activity for at least 75 minutes OR moderate activity for 150 minutes per week (OR equivalent combination)
			Healthy diet	1309, 1319, 1289, 1299, 1329, 1339, 1349, 1369, 1379, 1389, 1438, 1448, 1458, 1468	Meet at least 4 of the following 6 patterns: (i) Fruits >= 4 servings/day; (ii) Vegetables >= 4 servings/day; (iii) Fish >= 2 times/week; (iv) Processed meats < = 1 times/week; (v) Unprocessed red meats < = 1.5 times/week; (vi) Whole grains < = 3 servings/day	Amount of per serving was defined as: 1. fresh fruit: 1 piece; 2. dried fruit: 5 pieces; 3. cooked/raw vegetables: 3 heaped tablespoons; 4. bran/oat/muesli cereal: 1 bowl/day; 5. wholemeal/wholegrain bread: 1 slice/day
			No alcohol consumption	20117	Never alcohol use
			Healthy sleep pattern	1160, 1180, 1200, 1210, 1220	Meet at least 4 of the following 5 patterns: (i) early chronotype ('morning' or 'morning than evening'); (ii) sleep 7–8 hours per day; (iii) reported never or rarely insomnia symptoms; (iv) no self-reported snoring; (v) no frequent daytime sleepiness ('never/rarely' or 'sometimes')	Five sleep factors over the last four weeks were considered: 1. chronotype: self-reported as a morning or evening person; 2. duration: hours of sleep per 24 hours; 3. insomnia: having trouble falling asleep at night or waking up in the middle of the night; 4. snoring: ever complained by a partner or close relative or friend about snoring; 5. excessive daytime sleepiness: frequency of dozing off o…
			Never use cannabis	20453	Never use cannabis
		Environment pollution factors	PM2.5	24006	Measured in units of micro-g/m3.	Estimated by the Small Area Health Statistics Unit as part of the BioSHaRE-EU Environmental Determinants of Health Project, and calculated using a Land Use Regression (LUR) model developed as part of the European Study of Cohorts for Air Pollution Effects (ESCAPE) and represented annual averages of air pollution in 2010 for the reported residence at enrollment
			PM2.5-10	24008
			PM10	24005
			NO2	24003
			NOX	24004
			Noise	24020, 24021, 24022	Measured in units of dB, and calculated by averaging noise exposure level measured over a 24-hour period, with a 5 dB and 10 dB penalty added to the average sound level of noise pollutant of evening and night-time, respectively.
			Traffic intensity	24011	Measured in units of vehicles/day.	Estimated by the Small Area Health Statistics Unit as part of the BioSHaRE-EU Environmental Determinants of Health Project, and measured based on local road network from the Ordnance Survey Meridian 2 road network in 2009.
			Distance to Road	24012	Distance to the nearest major road, which was mesured in metres.
		chronic comorbidity factors	CVD	41202, 41270, 41262, 41280, 41203, 41271, 41263, 41281	Diagnosed as CAD, AF, stroke or hypertension	Diagnosed before enrollment
			CAD		ICD-9 codes 410–412; ICD-10 codes I21–I23, I24.1, and I25.2
			AF		ICD-9 codes 4273; ICD-10 codes I48
			Stroke		ICD-9 codes 430, 431, 434, and 436; ICD-10 codes I60, I61, I63, and I64
			Hypertension		ICD-9 codes 401–405; ICD-10 codes I10-I13, I15, O10
			Diabetes		ICD-9 codes 250; ICD-10 codes E10–E14
			Psychiatric Disorders	20002, 20126, 20544	Diagnosed as anxiety, depression, or bipolar disorder
			Anxiety		Field 20002 codes 1287; field 20544 codes 15
			Depression		Field 20002 coded 1286; field 20126 coded 3–5; field 20544 codes 11
			Bipolar disorder		Field 20002 coded 1291; field 20126 coded 1–2; field 20544 codes 10
			Cancer	40005, 40006	ICD-10 codes C00–D48
		Outcome	Infectious diseases	41202, 41270, 41262, 41280, 41203, 41271, 41263, 41281	ICD-10 codes A00–B99 and J00–J22; ICD-9 codes 001–139 and 480–487	Diagnosed after enrollment
			Respiratory infectious diseases		ICD-10 codes A15, A37, A39, B01, B02, B05, B06, B26, and J09–J11; ICD-9 codes 001, 012, 033, 036, 053, 055, 056, 072 and 487
			Digestive infectious diseases		ICD-10 codes A00–A09, B15, B17.2, B67, B68, B77, B80, and B82; ICD-9 codes 001–009, 0701, and 122
			Blood or sexually transmitted infectious diseases		ICD-10 codes A50–A64, B16, B17.1, B18.0, B18.1, B18.2 and B20–B24; ICD-9 codes 0703 and 090–099
		Abbreviations: PM2.5: Particulate matter <= 2.5 μm; PM2.5–10: Particulate matter 2.5–10 μm; PM10: Particulate matter <= 10 μm; NOx: Nitrogen oxides; NO2: Nitrogen dioxide; ICD: International Classification of Diseases; CVD: Cardiovascular disease; CAD: Cardiovascular diseases; AF: Atrial fibrillation.

## Sheet: Table S2
		Table S2 Definitions of socioeconomic status, healthy lifestyle, environment pollution and chronic comorbidity factors, and infectious diseases from and US NHANES
		Variables	Subvariables	Related data file name	Definition	Covered cycles	Note
		Socioeconomic status	Family income-to-poverty ratio (PIR)	Demographic Variables & Sample Weights	Grouped into 3 levels: (i) low (PIR <= 1); (ii) middle (1<PIR<4); (iii) high (PIR >= 4)	1999-2000, 2001-2002, 2003-2004, 2005-2006, 2007-2008, 2009-2010, 2011-2012, 2013-2014, 2015-2016, 2017-2018
			Education qualifications	Demographic Variables & Sample Weights	Grouped into 5 levels: (i) Less Than 9th Grade; (ii) 9-11th Grade (Includes 12th grade with no diploma); (iii) High School Grad/GED or Equivalent; (iv) Some College or AA degree; (v) College Graduate or above	1999-2000, 2001-2002, 2003-2004, 2005-2006, 2007-2008, 2009-2010, 2011-2012, 2013-2014, 2015-2016, 2017-2018
			Employment status	Occupation	Employed status was defined as meeting one of the following: (i) Working at a job or business; (ii) With a job or business but not at work; (iii) Not working at a job or business due to Going to school; (iv) Not working at a job or business due to retirement	1999-2000, 2001-2002, 2003-2004, 2005-2006, 2007-2008, 2009-2010, 2011-2012, 2013-2014, 2015-2016, 2017-2018
			Health insurance	Health Insurance	Grouped into 3 levels: (i) private health insurance coverage (including any private health insurance, Medi-Gap, or single-service plan); (ii) public health insurance only; (iii) no health insurance coverage	1999-2000, 2001-2002, 2003-2004, 2005-2006, 2007-2008, 2009-2010, 2011-2012, 2013-2014, 2015-2016, 2017-2018
		Healthy lifestyle factors	No current smoking	Smoking - Cigarette Use	Meet at least one of the 2 following: (i) Smoking less than 100 cigarettes in life; (ii) Had quit smoking cigarettes for more than 30 years.	1999-2000, 2001-2002, 2003-2004
				Smoking - Cigarette/Tobacco Use - Adult		2005-2006, 2007-2008, 2009-2010, 2011-2012, 2013-2014, 2015-2016, 2017-2018
			Regular physical activity	Physical Activity - Individual Activities	Within the top third MET score	1999-2000, 2001-2002, 2003-2004, 2005-2006
				Physical Activity	Meet at least one of the 2 following: (i) Frequency: vigorous activity once and moderate physical activity at least 5 days per week (OR equivalent combination); (ii) Time: vigorous activity for at least 75 minutes OR moderate activity for 150 minutes per week (OR equivalent combination)	2007-2008, 2009-2010, 2011-2012, 2013-2014, 2015-2016, 2017-2018
			Healthy diet	Dietary Interview - Individual Foods	Within the top two fifths updated healthy eating index (HEI-2015)	1999-2000, 2001-2002
				Dietary Interview - Individual Foods, First Day		2003-2004, 2005-2006, 2007-2008, 2009-2010, 2011-2012, 2013-2014, 2015-2016, 2017-2018
			No alcohol consumption	Alcohol Use	Having less than 12 alcohol drinks in life	1999-2000, 2001-2002, 2003-2004, 2005-2006, 2007-2008, 2009-2010, 2011-2012, 2013-2014, 2015-2016, 2017-2018
			Healthy sleep pattern	Sleep Disorders	Meet all the following 3 patterns: (i) sleep 7-8 hours per day; (ii) Never told a doctor to have trouble sleeping; (iii) Never informed by a doctor to have trouble sleeping	2005-2006, 2007-2008, 2009-2010, 2011-2012, 2013-2014, 2015-2016, 2017-2018
			Never use cannabis	Drug Use	Never used cocaine or other street drug	1999-2000, 2001-2002, 2003-2004
					Never use marijuana or hashish, cocaine, heroin, or methamphetamine	2005-2006, 2007-2008, 2009-2010, 2011-2012, 2013-2014, 2015-2016, 2017-2018
		chronic comorbidity factors	CVD		Ever diagnosed as hypertension	1999-2000, 2001-2002, 2003-2004
			Hypertension	Blood Pressure & Cholesterol	Ever informed to have high blood pressure
			Diabetes	Diabetes	Ever informed to have diabetes	1999-2000, 2001-2002, 2003-2004
			Psychiatric Disorders		Ever diagnosed as anxiety, depression, or panic	1999-2000, 2001-2002, 2003-2004
			Depression	Mental Health - Depression	With negative diagnosis for depression score
			Anxiety	Mental Health - Generalized Anxiety Disorder	With negative diagnosis for GAD score
			Panic	Mental Health - Panic Disorder	With negative diagnosis for panic score
		Outcome	Infectious diseases		Laboratory test positive for chlamydia, gonorrhea, HBV, HCV, HDV, HEV, HPV, HSV-2, syphilis or tuberculosis	2009-2010, 2011-2012, 2013-2014, 2015-2016
			Chlamydia	Chlamydia & Gonorrhea - Urine	Urine specimens positive for chlamydia	1999-2000, 2001-2002, 2003-2004, 2005-2006, 2007-2008
				Chlamydia - Urine		2009-2010, 2011-2012, 2013-2014, 2015-2016
			Gonorrhea	Chlamydia & Gonorrhea - Urine	Urine specimens positive for gonorrhea	1999-2000, 2001-2002, 2003-2004, 2005-2006, 2007-2008
			HBV	Hepatitis B: Core Antibody & Surface Antigen; Hepatitis C: Confirmed Antibody & RNA (HCV-RNA); Hepatitis D Antibody	Blood sample positive for hepatitis B surface antigen	1999-2000, 2001-2002, 2003-2004
				Hepatitis B: Core Antibody, Surface Antigen; Hepatitis D Antibody		2005-2006, 2007-2008, 2009-2010, 2011-2012
				Hepatitis B: core antibody, surface antigen, and Hepatitis D antibody		2013-2014, 2015-2016, 2017-2018
			HCV	Hepatitis B: Core Antibody & Surface Antigen; Hepatitis C: Confirmed Antibody & RNA (HCV-RNA); Hepatitis D Antibody	Blood sample positive for both hepatitis C antibody and hepatitis C RNA	1999-2000, 2001-2002
				(i) Hepatitis B: Core Antibody & Surface Antigen; Hepatitis C: Confirmed Antibody & RNA (HCV-RNA); Hepatitis D Antibody; (ii) Hepatitis C RNA (HCV-RNA) & HCV Genotype (Surplus)		2003-2004
				Hepatitis C: Confirmed Antibody, RNA (HCV-RNA), & Genotype		2005-2006, 2007-2008, 2009-2010, 2011-2012
				Hepatitis C: RNA (HCV-RNA) and Hepatitis C Genotype		2013-2014, 2015-2016
				Hepatitis C: RNA (HCV-RNA), Confirmed Antibody (INNO-LIA), & Genotype		2017-2018
			HDV	Hepatitis B: Core Antibody & Surface Antigen; Hepatitis C: Confirmed Antibody & RNA (HCV-RNA); Hepatitis D Antibody	Blood sample positive for hepatitis D antibody	1999-2000, 2001-2002, 2003-2004
				Hepatitis B: Core Antibody, Surface Antigen; Hepatitis D Antibody		2005-2006, 2007-2008, 2009-2010, 2011-2012
				Hepatitis B: core antibody, surface antigen, and Hepatitis D antibody		2013-2014, 2015-2016, 2017-2018
			HEV	Hepatitis E : IgG & IgM Antibodies	Blood sample positive for both hepatitis C IgG antibody and hepatitis C IgE antibody	2009-2010, 2011-2012, 2013-2014, 2015-2016, 2017-2018
			HIV	HIV Antibody Test, CD4+ T Lymphocytes & CD8+ T Cells	Blood sample positive for HIV antibody	1999-2000, 2001-2002, 2003-2004, 2005-2006,
				HIV Antibody Test	Blood sample positive for HIV-1 or HIV-2 antibody	2007-2008, 2009-2010, 2011-2012, 2013-2014, 2015-2016, 2017-2018
			HPV	Human Papillomavirus (HPV) - Oral Rinse	Oral rinse sample positive for any type of human papillomavirus	2009-2010, 2011-2012, 2013-2014, 2015-2016
				Human Papillomavirus (HPV) DNA - Penile Swabs: Roche Linear Array	Vaginal/Penile swab sample positive for any type of human papillomavirus	2015-2016
				Human Papillomavirus (HPV) DNA - Vaginal Swab: Digene Hybrid Capture & Roche Linear Array		2005-2006, 2007-2008, 2009-2010, 2011-2012
				Human Papillomavirus (HPV) DNA - Vaginal Swab: Roche Cobas & Roche Linear Array		2013-2014
				Human Papillomavirus (HPV) DNA - Vaginal Swab: Roche Linear Array		2003-2004, 2015-2016
				Human Papillomavirus (HPV) DNA Results from Penile Swab Samples: Roche Linear Array		2013-2014
			HSV-2	Herpes Simplex Virus Type-1 & Type-2	Blood sample positive for herpes simplex virus Type-2	1999-2000, 2001-2002, 2003-2004, 2005-2006, 2007-2008, 2009-2010, 2011-2012, 2013-2014, 2015-2016
			Syphilis	Syphilis-IgG, Syphilis Rapid Plasma Reagin (RPR) & Treponema pallidum Particle Agglutination (TP-PA)	Recent positive syphilis infection was defined as meeting both of the following: (i) Blood sample positive or indeterminate for Syphilis-G enzyme immunoassay (EIA); (ii) Rapid plasma reagin >= 8mm Remote positive syphilis infection was defined as meeting all of the following: (i) Blood sample positive or indeterminate for Syphilis-G enzyme immunoassay; (ii) Rapid plasma reagin < 8mm; (iii) Blood …	2001-2002, 2003-2004
			Tuberculosis (TB)	Tuberculosis - Quantiferon_In_Gold	Positive in TB skin testing	2011-2012
		Abbreviations: CVD: Cardiovascular disease; HBV: Hepatitis B virus; HIV: Human immunodeficiency virus; HSV-2: Herpes simplex virus type 2; HPV: Human papillomavirus

## Sheet: Table S3
		Table S3 Mean posterior probabilities, prevalence of latent classes, and item-response probabilities in models with three to five latent classes in the UK Biobank and US NHANES
			Item			Latent class 1	Latent class 2	Latent class 3	Latent class 4	Latent class 5
		UK Biobank	Three-latent-class solution	MeanPP		0.77	0.93	0.8	——	——
				Prevalence		0.46	0.31	0.23	——	——
				Income (£)	< 18,000	0	0.72	0	——	——
					18,000–30,999	0.4	0.22	0	——	——
					31,000–51,999	0.42	0.04	0.23	——	——
					52,000–100,000	0.17	0.01	0.54	——	——
					> 100,000	0	0.01	0.23	——	——
				Education	College or University degree	0.3	0.15	0.73	——	——
					A levels/AS levels or equivalent	0.14	0.08	0.13	——	——
					O levels/GCSEs or equivalent	0.27	0.21	0.09	——	——
					CSEs or equivalent	0.07	0.06	0.01	——	——
					NVQ or HND or HNC or equivalent	0.08	0.08	0.02	——	——
					Other professional qualifications	0.06	0.05	0.03	——	——
					None of the above	0.08	0.36	0	——	——
				Employment	Employed	0.03	0.16	0.05	——	——
					Unemployed	0.97	0.84	0.95	——	——
			Four-latent-class solution	MeanPP		0.76	0.69	0.77	0.67	——
				Prevalence		0.2	0.21	0.21	0.38	——
				Income (£)	< 18,000	0.37	0.72	0	0	——
					18,000–30,999	0.39	0.17	0	0.37	——
					31,000–51,999	0.19	0.07	0.21	0.43	——
					52,000–100,000	0.06	0.02	0.54	0.2	——
					> 100,000	0	0.02	0.24	0	——
				Education	College or University degree	0.15	0.15	0.74	0.35	——
					A levels/AS levels or equivalent	0.05	0.1	0.12	0.16	——
					O levels/GCSEs or equivalent	0.22	0.22	0.08	0.28	——
					CSEs or equivalent	0.01	0.09	0.01	0.09	——
					NVQ or HND or HNC or equivalent	0.1	0.07	0.02	0.07	——
					Other professional qualifications eg: nursing, teaching	0.09	0.03	0.03	0.05	——
					None of the above	0.38	0.34	0	0	——
				Employment	Employed	0	0.26	0.04	0.03	——
					Unemployed	1	0.74	0.96	0.97	——
		US NHANES	Three-latent-class solution	MeanPP		0.82	0.83	0.74	——	——
				Prevalence		0.28	0.33	0.39	——	——
				PIR	High	0.77	0.02	0.09	——	——
					Medium	0.22	0.44	0.84	——	——
					Low	0.01	0.53	0.07	——	——
				Education	College graduate or above	0.55	0.05	0.12	——	——
					Some college or AA degree	0.29	0.2	0.35	——	——
					High school graduate/GED or equivalent	0.13	0.24	0.3	——	——
					9-11th grade (Includes 12th grade with no diploma)	0.03	0.26	0.14	——	——
					Less than 9th grade	0	0.26	0.09	——	——
				Employment	Employed	0.92	0.53	0.9	——	——
					Unemployed	0.08	0.47	0.1	——	——
				Health insurance	Private	0.89	0.17	0.67	——	——
					Public only	0.08	0.44	0.16	——	——
					None	0.02	0.39	0.17	——	——
			Four-latent-class solution	MeanPP		0.83	0.63	0.72	0.8	——
				Prevalence		0.24	0.11	0.4	0.25	——
				PIR	High	0.81	0.03	0.14	0.01	——
					Medium	0.17	0.4	0.82	0.5	——
					Low	0.02	0.57	0.05	0.49	——
				Education	College graduate or above	0.58	0.05	0.15	0.04	——
					Some college or AA degree	0.28	0.21	0.36	0.21	——
					High school graduate/GED or equivalent	0.12	0.25	0.3	0.23	——
					9-11th grade (Includes 12th grade with no diploma)	0.03	0.28	0.13	0.24	——
					Less than 9th grade	0	0.22	0.07	0.28	——
				Employment	Employed	0.92	0	0.89	0.8	——
					Unemployed	0.08	1	0.11	0.2	——
				Health insurance	Private	0.9	0.14	0.7	0.21	——
					Public only	0.08	0.54	0.16	0.36	——
					None	0.02	0.32	0.14	0.43	——
			Five-latent-class solution	MeanPP		0.67	0.52	0.61	0.61	0.8
				Prevalence		0.25	0.2	0.21	0.08	0.27
				PIR	High	0	0.16	0.09	0	0.76
					Medium	0.48	0.79	0.86	0.29	0.22
					Low	0.52	0.05	0.05	0.71	0.02
				Education	College graduate or above	0.04	0.14	0.1	0.03	0.57
					Some college or AA degree	0.21	0.32	0.38	0.19	0.28
					High school graduate/GED or equivalent	0.23	0.27	0.33	0.25	0.13
					9-11th grade (Includes 12th grade with no diploma)	0.24	0.15	0.14	0.31	0.03
					Less than 9th grade	0.28	0.11	0.06	0.22	0
				Employment	Employed	0.77	0.66	1	0	0.93
					Unemployed	0.23	0.34	0	1	0.07
				Health insurance	Private	0.21	0.48	0.79	0.14	0.91
					Public only	0.36	0.28	0.11	0.57	0.08
					None	0.43	0.24	0.11	0.29	0.02
		Abbreviations: meanPP: mean posterior probability; PIR: ratio of family income to poverty

## Sheet: Table S4
		Table S4 Associations of SES, lifestyle, environment pollution and chronic comorbidity factors with respiratory, digestive and blood or sexually transmitted infectious diseases in UK Biobank participants under multivariate linear regression
		Variable		Non-infection (N = 351,487)	Respiratory infection (N = 2119)			Digestive infection (N = 15,019)			Blood or sexually transmitted infection (N = 869)
					Description	OR (95% CI)	P	Description	OR (95% CI)	P	Description	OR (95% CI)	P
		TDI		-2.2374 (-3.6969, 0.2835)	-1.5728 (-3.4608, 1.4768)	1.0817 (1.0673, 1.0962)	<0.0001	-1.7577 (-3.4018, 1.2692)	1.0707 (1.0651, 1.0762)	<0.0001	1.1781 (-2.1688, 4.2665)	1.2316 (1.2089, 1.2546)	<0.0001
		SES a	High	73673 (21.0)	247 (11.7)	1.6350 (1.5260, 1.7525)	<0.0001	1806 (12.0)	1.5722 (1.5316, 1.6141)	<0.0001	106 (12.2)	2.2871 (2.0540, 2.5494)	<0.0001
			Medium	187584 (53.4)	933 (44.0)			6933 (46.2)			349 (40.2)
			Low	90230 (25.7)	939 (44.3)			6280 (41.8)			414 (47.6)
		Income (£) a	> 100,000	20590 (5.9)	54 (2.6)	1.3511 (1.2967, 1.4083)	<0.0001	418 (2.8)	1.2962 (1.2763, 1.3165)	<0.0001	20 (2.3)	1.6647 (1.5624, 1.7752)	<0.0001
			52,000–100,000	75971 (21.6)	275 (13.0)			2086 (13.9)			111 (12.8)
			31,000–51,999	94445 (26.9)	433 (20.4)			3274 (21.8)			174 (20.0)
			18,000–30,999	88170 (25.1)	561 (26.5)			4067 (27.1)			210 (24.2)
			< 18,000	72311 (20.6)	796 (37.6)			5174 (34.5)			354 (40.7)
		Education a	College or University degree	128156 (36.5)	618 (29.2)	1.0894 (1.0688, 1.1103)	<0.0001	4032 (26.9)	1.1097 (1.1016, 1.1179)	<0.0001	319 (36.7)	1.0781 (1.0445, 1.1124)	<0.0001
			A levels/AS levels or equivalent	42123 (12.0)	181 (8.5)			1482 (9.9)			102 (11.7)
			O levels/GCSEs or equivalent	75061 (21.4)	437 (20.6)			3166 (21.1)			143 (16.5)
			CSEs or equivalent	19160 (5.5)	110 (5.2)			853 (5.7)			44 (5.1)
			NVQ or HND or HNC or equivalent	22444 (6.4)	163 (7.7)			1125 (7.5)			46 (5.3)
			Other professional qualifications	17471 (5.0)	111 (5.2)			862 (5.7)			45 (5.2)
			None of the above	47072 (13.4)	499 (23.6)			3499 (23.3)			170 (19.6)
		Unemployed a		23494 (6.7)	273 (12.9)	0.3898 (0.3427, 0.4450)	<0.0001	1731 (11.5)	0.4695 (0.4454, 0.4951)	<0.0001	226 (26.0)	0.2136 (0.1832, 0.2498)	<0.0001
		Lifestyle scores a	0–1	63415 (25.3)	484 (35.1)	0.7705 (0.7102, 0.8357)	<0.0001	3249 (33.1)	0.7873 (0.7633, 0.8120)	<0.0001	267 (47.9)	0.5126 (0.4485, 0.5849)	<0.0001
			2–3	139646 (55.7)	630 (45.7)			4780 (48.7)			226 (40.5)
			4–6	47602 (19.0)	264 (19.2)			1789 (18.2)			65 (11.7)
		Lifestyle factors	No current smoking a	212488 (60.6)	1087 (51.6)	0.6953 (0.6380, 0.7578)	<0.0001	8032 (53.7)	0.7506 (0.7262, 0.7758)	<0.0001	324 (37.5)	0.3892 (0.3386, 0.4467)	<0.0001
			Regular physical activity a	82034 (23.6)	484 (23.5)	0.9558 (0.8620, 1.0580)	0.3877	3270 (22.4)	0.9081 (0.8725, 0.9449)	<0.0001	204 (23.9)	0.9889 (0.8426, 1.1558)	0.8903
			Healthy diet a	83299 (23.9)	441 (21.1)	0.8119 (0.7291, 0.9022)	0.0001	3390 (22.8)	0.8885 (0.8539, 0.9243)	<0.0001	198 (22.9)	1.0646 (0.9045, 1.2475)	0.4449
			No alcohol consumption a	12532 (3.6)	132 (6.2)	1.6830 (1.3953, 2.0127)	<0.0001	794 (5.3)	1.4143 (1.3099, 1.5248)	<0.0001	42 (4.9)	0.9887 (0.7041, 1.3522)	0.9456
			Healthy sleep pattern a	119493 (36.4)	562 (28.5)	0.7193 (0.6516, 0.7930)	<0.0001	4078 (29.0)	0.7269 (0.7003, 0.7544)	<0.0001	210 (26.1)	0.6335 (0.5399, 0.7404)	<0.0001
			Never use cannabis a	94522 (76.6)	406 (78.8)	0.9715 (0.7834, 1.2143)	0.7954	3032 (79.9)	1.0840 (0.9982, 1.1784)	0.0569	98 (42.8)	0.2583 (0.1962, 0.3389)	<0.0001
		APS		64.0363 (58.3625, 69.6345)	65.0037 (59.6301, 71.0387)	1.0140 (1.0095, 1.0185)	<0.0001	64.5282 (59.0885, 70.1896)	1.0086 (1.0068, 1.0103)	<0.0001	68.9385 (62.1037, 77.7506)	1.0395 (1.0341, 1.0446)	<0.0001
		APS group a	Q1	65524 (20.4)	330 (17.4)	1.1143 (1.0785, 1.1514)	<0.0001	2522 (17.9)	1.0612 (1.0483, 1.0742)	<0.0001	81 (10.4)	1.3918 (1.3183, 1.4704)	<0.0001
			Q2	64679 (20.1)	324 (17.1)			2794 (19.8)			111 (14.3)
			Q3	64129 (19.9)	410 (21.6)			2931 (20.8)			107 (13.8)
			Q4	63877 (19.9)	382 (20.1)			2879 (20.4)			156 (20.1)
			Q5	63364 (19.7)	453 (23.9)			2994 (21.2)			321 (41.4)
		EPS		116.2288 (106.6282, 126.2103)	118.0866 (108.4926, 128.3543)	1.0077 (1.0051, 1.0102)	<0.0001	117.0511 (107.8156, 127.1716)	1.0047 (1.0037, 1.0057)	<0.0001	124.4036 (113.1545, 139.6942)	1.0220 (1.0189, 1.0249)	<0.0001
		EPS group a	Q1	65513 (20.4)	327 (17.2)	1.1123 (1.0766, 1.1492)	<0.0001	2502 (17.7)	1.0596 (1.0467, 1.0725)	<0.0001	80 (10.3)	1.3919 (1.3185, 1.4706)	<0.0001
			Q2	64679 (20.1)	340 (17.9)			2813 (19.9)			110 (14.2)
			Q3	64009 (19.9)	389 (20.5)			2957 (20.9)			109 (14.1)
			Q4	63963 (19.9)	392 (20.6)			2879 (20.4)			158 (20.4)
			Q5	63409 (19.7)	451 (23.8)			2969 (21.0)			319 (41.1)
		Environmental pollutants	PM2.5	9.9100 (9.2700, 10.5400)	10.0400 (9.3800, 10.7150)	4.1180 (2.7336, 6.1666)	<0.0001	9.9800 (9.3500, 10.6100)	2.4417 (2.0863, 2.8559)	<0.0001	10.4050 (9.6875, 11.4425)	42.4936 (24.9709, 71.0710)	<0.0001
			PM2.5–10	6.1000 (5.8400, 6.6200)	6.1100 (5.8500, 6.6400)	1.1857 (0.7160, 1.9370)	0.5021	6.1100 (5.8500, 6.6400)	1.0479 (0.8671, 1.2641)	0.6265	6.2350 (5.9100, 6.8325)	1.9981 (0.9405, 4.1228)	0.0662
			PM10	16.0100 (15.2200, 16.9800)	16.0800 (15.4100, 16.9600)	1.3678 (1.0805, 1.7272)	0.0089	16.0400 (15.2800, 17.0000)	1.1471 (1.0491, 1.2537)	0.0025	16.3600 (15.5500, 17.4900)	2.3759 (1.6678, 3.3637)	<0.0001
			NO2	26.0300 (21.2700, 31.0800)	26.9700 (22.0800, 31.8375)	1.1911 (1.1268, 1.2578)	<0.0001	26.4100 (21.9600, 31.2100)	1.0963 (1.0725, 1.1205)	<0.0001	31.0600 (25.0800, 37.3200)	1.7348 (1.6279, 1.8437)	<0.0001
			NOX	42.1200 (34.0700, 50.4700)	43.4500 (35.2500, 51.8975)	1.0754 (1.0488, 1.1016)	<0.0001	42.8600 (35.1000, 51.2175)	1.0455 (1.0349, 1.0561)	<0.0001	49.2800 (40.2100, 61.7250)	1.1964 (1.1656, 1.2258)	<0.0001
		Noise		55.0833 (53.6533, 57.1533)	55.1100 (53.7108, 57.1800)	1.0238 (0.9243, 1.1308)	0.6479	55.0317 (53.5933, 57.1000)	0.9794 (0.9415, 1.0183)	0.297	55.5133 (53.9433, 57.7633)	1.2873 (1.1145, 1.4786)	0.0005
		Traffic intensity		17044 (12574, 25136)	17279 (12696.25, 25125)	1.4621 (0.7338, 2.8897)	0.2773	17044 (12633.25, 25307)	1.2125 (0.9305, 1.5782)	0.1529	17697 (13034, 23983.5)	0.8518 (0.2812, 2.5270)	0.7746
		Distance to road		380.2281 (168.0672, 757.5758)	362.3188 (157.1716, 709.2199)	0.6024 (0.4066, 0.8946)	0.0118	374.5318 (164.4737, 735.2941)	0.7475 (0.6425, 0.8700)	0.0002	286.5330 (133.6006, 554.0209)	0.1442 (0.0791, 0.2645)	<0.0001
		Chronic comorbidities	CVD a	25501 (7.3)	445 (21.0)	2.7652 (2.4775, 3.0804)	<0.0001	2872 (19.1)	2.6030 (2.4905, 2.7197)	<0.0001	131 (15.1)	2.5277 (2.0746, 3.0572)	<0.0001
			CAD a	3554 (1.0)	57 (2.7)	2.0967 (1.5863, 2.7136)	<0.0001	417 (2.8)	2.3931 (2.1536, 2.6523)	<0.0001	8 (0.9)	0.8424 (0.3829, 1.5815)	0.6311
			AF a	3253 (0.9)	72 (3.4)	2.8899 (2.2535, 3.6455)	<0.0001	372 (2.5)	2.2573 (2.0199, 2.5152)	<0.0001	15 (1.7)	1.9848 (1.1331, 3.2005)	0.0091
			Stroke a	1349 (0.4)	24 (1.1)	2.5233 (1.6340, 3.6998)	<0.0001	159 (1.1)	2.4848 (2.0973, 2.9234)	<0.0001	10 (1.2)	3.0158 (1.5018, 5.3382)	0.0006
			Hypertension a	20895 (5.9)	376 (17.7)	2.7540 (2.4504, 3.0876)	<0.0001	2471 (16.5)	2.6498 (2.5287, 2.7758)	<0.0001	111 (12.8)	2.6148 (2.1162, 3.2016)	<0.0001
			Diabetes a	4956 (1.4)	132 (6.2)	3.8198 (3.1739, 4.5578)	<0.0001	947 (6.3)	4.1424 (3.8506, 4.4520)	<0.0001	53 (6.1)	4.2202 (3.1397, 5.5511)	<0.0001
			Psychiatric disorders a	50375 (14.3)	341 (16.1)	1.2551 (1.1144, 1.4094)	0.0001	2670 (17.8)	1.3616 (1.3035, 1.4217)	<0.0001	208 (23.9)	2.1743 (1.8519, 2.5424)	<0.0001
			Anxiety a	20368 (5.8)	122 (5.8)	1.0760 (0.8906, 1.2874)	0.4352	944 (6.3)	1.1366 (1.0615, 1.2156)	0.0002	74 (8.5)	1.7389 (1.3567, 2.1947)	<0.0001
			Depression a	38570 (11.0)	266 (12.6)	1.2908 (1.1310, 1.4672)	0.0001	2130 (14.2)	1.4265 (1.3599, 1.4957)	<0.0001	179 (20.6)	2.4129 (2.0363, 2.8444)	<0.0001
			Bipolar disorder a	1292 (0.4)	10 (0.5)	1.4049 (0.7014, 2.4769)	0.2857	96 (0.6)	1.8593 (1.4995, 2.2774)	<0.0001	5 (0.6)	1.5297 (0.5464, 3.3095)	0.3447
			Cancer a	24081 (6.9)	272 (12.8)	1.7447 (1.5299, 1.9819)	<0.0001	1743 (11.6)	1.5763 (1.4957, 1.6603)	<0.0001	102 (11.7)	2.3195 (1.8678, 2.8507)	<0.0001
		Odds ratios (ORs) and P values were adjusted for age, sex, ethnic and assessment center. a Categorical variables are presented as number (percentage). b Continuous variables are presented as median (quartile); Abbreviations: TDI: Townsend deprivation; SES: Socioeconomic status; APS: Air pollution score; EPS: Environment pollution score; PM2.5: Particulate matter <= 2.5 μm; PM2.5–10: Particulate m…

## Sheet: Table S5
		Table S5 Associations of SES, lifestyle, environment pollution and chronic comorbidity factors with respiratory infectious diseases in UK Biobank PSM matching subgroup under univariate linear regression
		Variable		Description			OR (95% CI)	P
				PSM Subgroup (N = 10,595)	Infection (N1 = 2119)	Non-infection (N2 = 8476)
		TDI		-2.1404 (-3.6747, 0.5288)	-1.5728 (-3.4608, 1.4768)	-2.2427 (-3.7256, 0.3001)	1.0700 (1.0539, 1.0863)	<0.0001
		SES a	High	1622 (15.3)	247 (11.7)	1375 (16.2)	1.5477 (1.4335, 1.6719)	<0.0001
			Medium	5371 (50.7)	933 (44.0)	4438 (52.4)
			Low	3602 (34.0)	939 (44.3)	2663 (31.4)
		Income (£) a	> 100,000	428 (4.0)	54 (2.6)	374 (4.4)	1.2965 (1.2386, 1.3575)	<0.0001
			52,000–100,000	1726 (16.3)	275 (13.0)	1451 (17.1)
			31,000–51,999	2471 (23.3)	433 (20.4)	2038 (24.0)
			18,000–30,999	3020 (28.5)	561 (26.5)	2459 (29.0)
			< 18,000	2950 (27.8)	796 (37.6)	2154 (25.4)
		Education a	College or University degree	3449 (32.6)	618 (29.2)	2831 (33.4)	1.0746 (1.0518, 1.0977)	<0.0001
			A levels/AS levels or equivalent	1143 (10.8)	181 (8.5)	962 (11.4)
			O levels/GCSEs or equivalent	2166 (20.4)	437 (20.6)	1729 (20.4)
			CSEs or equivalent	452 (4.3)	110 (5.2)	342 (4.0)
			NVQ or HND or HNC or equivalent	808 (7.6)	163 (7.7)	645 (7.6)
			Other professional qualifications	596 (5.6)	111 (5.2)	485 (5.7)
			None of the above	1981 (18.7)	499 (23.6)	1482 (17.5)
		Unemployed a		741 (7.0)	273 (12.9)	468 (5.5)	2.6052 (2.2167, 3.0570)	<0.0001
		Lifestyle scores a	0–1	1879 (25.5)	484 (35.1)	1395 (23.3)	0.7475 (0.6836, 0.8171)	<0.0001
			2–3	4023 (54.5)	630 (45.7)	3393 (56.5)
			4–6	1477 (20.0)	264 (19.2)	1213 (20.2)
		Lifestyle factors	No current smoking a	6260 (59.2)	1087 (51.6)	5173 (61.2)	0.6746 (0.6126, 0.7428)	<0.0001
			Regular physical activity a	2598 (24.9)	484 (23.5)	2114 (25.3)	0.9084 (0.8103, 1.0169)	0.0971
			Healthy diet a	2505 (23.9)	441 (21.1)	2064 (24.6)	0.8187 (0.7274, 0.9200)	0.0008
			No alcohol consumption a	480 (4.5)	132 (6.2)	348 (4.1)	1.5973 (1.2873, 1.9714)	<0.0001
			Healthy sleep pattern a	3354 (34.0)	562 (28.5)	2792 (35.4)	0.7292 (0.6541, 0.8121)	<0.0001
			Never use cannabis a	2730 (80.4)	406 (78.8)	2324 (80.6)	0.9264 (0.7313, 1.1811)	0.5314
		APS		64.1564 (58.5206, 69.7143)	65.0037 (59.6301, 71.0387)	63.8889 (58.2642, 69.4215)	1.0121 (1.0070, 1.0172)	<0.0001
		APS group a	Q1	1885 (19.8)	330 (17.4)	1555 (20.4)	1.1106 (1.0710, 1.1517)	<0.0001
			Q2	1907 (20.1)	324 (17.1)	1583 (20.8)
			Q3	1971 (20.7)	410 (21.6)	1561 (20.5)
			Q4	1814 (19.1)	382 (20.1)	1432 (18.8)
			Q5	1929 (20.3)	453 (23.9)	1476 (19.4)
		EPS		116.4215 (106.9410, 126.2765)	118.0866 (108.4926, 128.3543)	115.9055 (106.6240, 125.8216)	1.0066 (1.0037, 1.0096)	<0.0001
		EPS group a	Q1	1885 (19.8)	327 (17.2)	1558 (20.5)	1.1040 (1.0648, 1.1448)	<0.0001
			Q2	1898 (20.0)	340 (17.9)	1558 (20.5)
			Q3	1934 (20.4)	389 (20.5)	1545 (20.3)
			Q4	1857 (19.5)	392 (20.6)	1465 (19.3)
			Q5	1932 (20.3)	451 (23.8)	1481 (19.5)
		Environmental pollutants	PM2.5	9.9300 (9.2800, 10.5700)	10.0400 (9.3800, 10.7150)	9.9000 (9.2600, 10.5400)	3.0157 (1.9057, 4.7612)	<0.0001
			PM2.5–10	6.1000 (5.8400, 6.6100)	6.1100 (5.8500, 6.6400)	6.0900 (5.8400, 6.6000)	1.2937 (0.7367, 2.2492)	0.3657
			PM10	16.0000 (15.2400, 16.9400)	16.0800 (15.4100, 16.9600)	15.9800 (15.1900, 16.9300)	1.4311 (1.0949, 1.8675)	0.0085
			NO2	26.1000 (21.3900, 31.0300)	26.9700 (22.0800, 31.8375)	25.9200 (21.2200, 30.8100)	1.1734 (1.1015, 1.2497)	<0.0001
			NOX	42.1950 (34.2800, 50.7150)	43.4500 (35.2500, 51.8975)	41.8650 (33.9800, 50.3200)	1.0646 (1.0337, 1.0960)	<0.0001
		Noise		55.0933 (53.7000, 57.2033)	55.1100 (53.7108, 57.1800)	55.0900 (53.6933, 57.2125)	0.9959 (0.8884, 1.1140)	0.9432
		Traffic intensity		16940 (12591, 25125)	17279 (12696.25, 25125)	16880.5 (12581, 25125)	1.6234 (0.7474, 3.5047)	0.219
		Distance to road		381.6794 (163.6661, 751.8797)	362.3188 (157.1716, 709.2199)	384.6154 (166.1130, 763.3588)	0.6316 (0.4048, 0.9869)	0.0433
		Chronic comorbidities	CVD a	1258 (11.9)	445 (21.0)	813 (9.6)	2.6198 (2.2975, 2.9848)	<0.0001
			CAD a	172 (1.6)	57 (2.7)	115 (1.4)	2.0315 (1.4605, 2.7952)	<0.0001
			AF a	185 (1.8)	72 (3.4)	113 (1.3)	2.6408 (1.9453, 3.5628)	<0.0001
			Stroke a	59 (0.6)	24 (1.1)	35 (0.4)	2.7645 (1.6221, 4.6332)	0.0001
			Hypertension a	1047 (9.9)	376 (17.7)	671 (7.9)	2.5963 (2.2568, 2.9837)	<0.0001
			Diabetes a	286 (2.7)	132 (6.2)	154 (1.8)	3.6539 (2.8730, 4.6413)	<0.0001
			Psychiatric disorders a	1470 (13.9)	341 (16.1)	1129 (13.3)	1.2537 (1.0963, 1.4307)	0.0009
			Anxiety a	566 (5.3)	122 (5.8)	444 (5.2)	1.1064 (0.8960, 1.3566)	0.3388
			Depression a	1127 (10.6)	266 (12.6)	861 (10.2)	1.2753 (1.0982, 1.4767)	0.0013
			Bipolar disorder a	41 (0.4)	10 (0.5)	31 (0.4)	1.2928 (0.6006, 2.5499)	0.4813
			Cancer a	946 (8.9)	272 (12.8)	674 (8.0)	1.7197 (1.4768, 1.9977)	<0.0001
		Odds ratios (ORs) and P values were adjusted for age, sex, ethnic and assessment center. a Categorical variables are presented as number (percentage). b Continuous variables are presented as median (quartile); Abbreviations: TDI: Townsend deprivation; SES: Socioeconomic status; APS: Air pollution score; EPS: Environment pollution score; PM2.5: Particulate matter <= 2.5 μm; PM2.5–10: Particulate m…

## Sheet: Table S6
		Table S6 Associations of SES, lifestyle, environment pollution and chronic comorbidity factors with digestive infectious diseases in UK Biobank PSM matching subgroup under univariate linear regression
		Variable		Description			OR (95% CI)	P
				PSM Subgroup (N = 75,095)	Infection (N1 = 15,019)	Non-infection (N2 = 60,076)
		TDI		-2.1734 (-3.6519, 0.4948)	-1.7577 (-3.4018, 1.2692)	-2.2614 (-3.7000, 0.2916)	1.0624 (1.0563, 1.0685)	<0.0001
		SES a	High	11966 (15.9)	1806 (12.0)	10160 (16.9)	1.4878 (1.4459, 1.5310)	<0.0001
			Medium	38480 (51.2)	6933 (46.2)	31547 (52.5)
			Low	24649 (32.8)	6280 (41.8)	18369 (30.6)
		Income (£) a	> 100,000	3132 (4.2)	418 (2.8)	2714 (4.5)	1.2529 (1.2319, 1.2742)	<0.0001
			52,000–100,000	12940 (17.2)	2086 (13.9)	10854 (18.1)
			31,000–51,999	18297 (24.4)	3274 (21.8)	15023 (25.0)
			18,000–30,999	20693 (27.6)	4067 (27.1)	16626 (27.7)
			< 18,000	20033 (26.7)	5174 (34.5)	14859 (24.7)
		Education a	College or University degree	24312 (32.4)	4032 (26.9)	20280 (33.8)	1.0949 (1.0861, 1.1038)	<0.0001
			A levels/AS levels or equivalent	8160 (10.9)	1482 (9.9)	6678 (11.1)
			O levels/GCSEs or equivalent	15998 (21.3)	3166 (21.1)	12832 (21.4)
			CSEs or equivalent	3623 (4.8)	853 (5.7)	2770 (4.6)
			NVQ or HND or HNC or equivalent	5160 (6.9)	1125 (7.5)	4035 (6.7)
			Other professional qualifications	4261 (5.7)	862 (5.7)	3399 (5.7)
			None of the above	13581 (18.1)	3499 (23.3)	10082 (16.8)
		Unemployed a		5199 (6.9)	1731 (11.5)	3468 (5.8)	2.1682 (2.0382, 2.3058)	<0.0001
		Lifestyle scores a	0–1	13480 (25.8)	3249 (33.1)	10231 (24.1)	0.7830 (0.7572, 0.8097)	<0.0001
			2–3	28665 (54.8)	4780 (48.7)	23885 (56.2)
			4–6	10180 (19.5)	1789 (18.2)	8391 (19.7)
		Lifestyle factors	No current smoking a	44418 (59.3)	8032 (53.7)	36386 (60.7)	0.7471 (0.7205, 0.7746)	<0.0001
			Regular physical activity a	17673 (23.9)	3270 (22.4)	14403 (24.3)	0.8967 (0.8586, 0.9363)	<0.0001
			Healthy diet a	18144 (24.4)	3390 (22.8)	14754 (24.8)	0.8959 (0.8581, 0.9352)	<0.0001
			No alcohol consumption a	3103 (4.1)	794 (5.3)	2309 (3.9)	1.4086 (1.2934, 1.5326)	<0.0001
			Healthy sleep pattern a	24198 (34.6)	4078 (29.0)	20120 (36.0)	0.7257 (0.6970, 0.7555)	<0.0001
			Never use cannabis a	19370 (80.4)	3032 (79.9)	16338 (80.5)	1.0089 (0.9232, 1.1037)	0.8454
		APS		64.0642 (58.4862, 69.6726)	64.5282 (59.0885, 70.1896)	63.9523 (58.3110, 69.5388)	1.0067 (1.0048, 1.0086)	<0.0001
		APS group a	Q1	14047 (19.9)	2522 (17.9)	11525 (20.4)	1.0530 (1.0391, 1.0671)	<0.0001
			Q2	14366 (20.4)	2794 (19.8)	11572 (20.5)
			Q3	14089 (20.0)	2931 (20.8)	11158 (19.8)
			Q4	14049 (19.9)	2879 (20.4)	11170 (19.8)
			Q5	13957 (19.8)	2994 (21.2)	10963 (19.4)
		EPS		116.2791 (106.8461, 126.2735)	117.0511 (107.8156, 127.1716)	116.0758 (106.5587, 126.0835)	1.0037 (1.0026, 1.0048)	<0.0001
		EPS group a	Q1	14100 (20.0)	2502 (17.7)	11598 (20.6)	1.0520 (1.0382, 1.0661)	<0.0001
			Q2	14314 (20.3)	2813 (19.9)	11501 (20.4)
			Q3	14102 (20.0)	2957 (20.9)	11145 (19.8)
			Q4	14031 (19.9)	2879 (20.4)	11152 (19.8)
			Q5	13961 (19.8)	2969 (21.0)	10992 (19.5)
		Environmental pollutants	PM2.5	9.9300 (9.2800, 10.5600)	9.9800 (9.3500, 10.6100)	9.9200 (9.2700, 10.5500)	1.8067 (1.5212, 2.1448)	<0.0001
			PM2.5–10	6.1000 (5.8400, 6.6100)	6.1100 (5.8500, 6.6400)	6.0900 (5.8300, 6.6000)	1.2526 (1.0174, 1.5401)	0.0332
			PM10	15.9900 (15.2000, 16.9500)	16.0400 (15.2800, 17.0000)	15.9800 (15.1800, 16.9400)	1.2647 (1.1461, 1.3952)	<0.0001
			NO2	25.9900 (21.3900, 30.9600)	26.4100 (21.9600, 31.2100)	25.8800 (21.2400, 30.8850)	1.0891 (1.0633, 1.1155)	<0.0001
			NOX	42.1900 (34.2000, 50.5400)	42.8600 (35.1000, 51.2175)	42.0200 (33.9600, 50.3700)	1.0355 (1.0239, 1.0472)	<0.0001
		Noise		55.0700 (53.6433, 57.1233)	55.0317 (53.5933, 57.1000)	55.0800 (53.6533, 57.1300)	0.9716 (0.9307, 1.0140)	0.1877
		Traffic intensity		16950 (12420, 24753)	17044 (12633.25, 25307)	16923 (12378, 24676)	1.6252 (1.2143, 2.1734)	0.0011
		Distance to road		380.2281 (166.9449, 757.5758)	374.5318 (164.4737, 735.2941)	381.6794 (167.7852, 763.3588)	0.7737 (0.6551, 0.9141)	0.0025
		Chronic comorbidities	CVD a	8254 (11.0)	2872 (19.1)	5382 (9.0)	2.5003 (2.3765, 2.6302)	<0.0001
			CAD a	1174 (1.6)	417 (2.8)	757 (1.3)	2.2660 (2.0045, 2.5582)	<0.0001
			AF a	1088 (1.5)	372 (2.5)	716 (1.2)	2.1280 (1.8719, 2.4153)	<0.0001
			Stroke a	444 (0.6)	159 (1.1)	285 (0.5)	2.2478 (1.8460, 2.7273)	<0.0001
			Hypertension a	6925 (9.2)	2471 (16.5)	4454 (7.4)	2.5402 (2.4064, 2.6808)	<0.0001
			Diabetes a	1923 (2.6)	947 (6.3)	976 (1.6)	4.1316 (3.7688, 4.5291)	<0.0001
			Psychiatric disorders a	10897 (14.5)	2670 (17.8)	8227 (13.7)	1.3725 (1.3074, 1.4403)	<0.0001
			Anxiety a	4232 (5.6)	944 (6.3)	3288 (5.5)	1.1605 (1.0762, 1.2503)	<0.0001
			Depression a	8370 (11.2)	2130 (14.2)	6240 (10.4)	1.4361 (1.3613, 1.5146)	<0.0001
			Bipolar disorder a	287 (0.4)	96 (0.6)	191 (0.3)	2.0183 (1.5726, 2.5733)	<0.0001
			Cancer a	6505 (8.7)	1743 (11.6)	4762 (7.9)	1.5354 (1.4479, 1.6276)	<0.0001
		Odds ratios (ORs) and P values were adjusted for age, sex, ethnic and assessment center. a Categorical variables are presented as number (percentage). b Continuous variables are presented as median (quartile); Abbreviations: TDI: Townsend deprivation; SES: Socioeconomic status; APS: Air pollution score; EPS: Environment pollution score; PM2.5: Particulate matter <= 2.5 μm; PM2.5–10: Particulate m…

## Sheet: Table S7
		Table S7 Associations of SES, lifestyle, environment pollution and chronic comorbidity factors with blood or sexually transmitted infectious diseases in UK Biobank PSM matching subgroup under univariate linear regression
		Variable		Description			OR (95% CI)	P
				PSM Subgroup (N = 4345)	Infection (N1 = 869)	Non-infection (N2 = 3476)
		TDI		-0.8303 (-3.1015, 2.5913)	1.17810 (-2.1688, 4.2665)	-1.2264 (-3.2960, 2.0849)	1.1341 (1.1107, 1.1583)	<0.0001
		SES a	High	1007 (23.2)	106 (12.2)	901 (25.9)	2.3926 (2.1273, 2.6957)	<0.0001
			Medium	2141 (49.3)	349 (40.2)	1792 (51.6)
			Low	1197 (27.6)	414 (47.6)	783 (22.5)
		Income (£) a	> 100,000	303 (7.0)	20 (2.3)	283 (8.1)	1.6926 (1.5795, 1.8158)	<0.0001
			52,000–100,000	955 (22.0)	111 (12.8)	844 (24.3)
			31,000–51,999	1091 (25.1)	174 (20.0)	917 (26.4)
			18,000–30,999	999 (23.0)	210 (24.2)	789 (22.7)
			< 18,000	997 (23.0)	354 (40.7)	643 (18.5)
		Education a	College or University degree	1804 (41.5)	319 (36.7)	1485 (42.7)	1.1070 (1.0697, 1.1454)	<0.0001
			A levels/AS levels or equivalent	531 (12.2)	102 (11.7)	429 (12.3)
			O levels/GCSEs or equivalent	766 (17.6)	143 (16.5)	623 (17.9)
			CSEs or equivalent	218 (5.0)	44 (5.1)	174 (5.0)
			NVQ or HND or HNC or equivalent	275 (6.3)	46 (5.3)	229 (6.6)
			Other professional qualifications	197 (4.5)	45 (5.2)	152 (4.4)
			None of the above	554 (12.8)	170 (19.6)	384 (11.1)
		Unemployed a		482 (11.1)	226 (26.0)	256 (7.4)	4.5247 (3.7036, 5.5273)	<0.0001
		Lifestyle scores a	0–1	941 (31.2)	267 (47.9)	674 (27.4)	0.5292 (0.4567, 0.6119)	<0.0001
			2–3	1537 (51.0)	226 (40.5)	1311 (53.4)
			4–6	537 (17.8)	65 (11.7)	472 (19.2)
		Lifestyle factors	No current smoking a	2410 (55.6)	324 (37.5)	2086 (60.1)	0.3912 (0.3348, 0.4564)	<0.0001
			Regular physical activity a	1003 (23.4)	204 (23.9)	799 (23.3)	1.0347 (0.8660, 1.2324)	0.7044
			Healthy diet a	994 (23.1)	198 (22.9)	796 (23.2)	0.9872 (0.8238, 1.1789)	0.8875
			No alcohol consumption a	219 (5.1)	42 (4.9)	177 (5.1)	0.9472 (0.6522, 1.3480)	0.7689
			Healthy sleep pattern a	1349 (33.4)	210 (26.1)	1139 (35.3)	0.6468 (0.5429, 0.7681)	<0.0001
			Never use cannabis a	950 (65.0)	98 (42.8)	852 (69.1)	0.3177 (0.2340, 0.4296)	<0.0001
		APS		67.0415 (60.6173, 75.1936)	68.9385 (62.1037, 77.7506)	66.5347 (60.3157, 74.4405)	1.0177 (1.0108, 1.0246)	<0.0001
		APS group a	Q1	572 (14.5)	81 (10.4)	491 (15.5)	1.1676 (1.1030, 1.2369)	<0.0001
			Q2	625 (15.8)	111 (14.3)	514 (16.2)
			Q3	628 (15.9)	107 (13.8)	521 (16.4)
			Q4	763 (19.3)	156 (20.1)	607 (19.2)
			Q5	1357 (34.4)	321 (41.4)	1036 (32.7)
		EPS		121.4661 (110.4061, 135.2528)	124.4036 (113.1545, 139.6942)	120.7749 (109.9326, 134.1233)	1.0098 (1.0059, 1.0138)	<0.0001
		EPS group a	Q1	569 (14.4)	80 (10.3)	489 (15.4)	1.1641 (1.0997, 1.2331)	<0.0001
			Q2	616 (15.6)	110 (14.2)	506 (16.0)
			Q3	627 (15.9)	109 (14.1)	518 (16.4)
			Q4	780 (19.8)	158 (20.4)	622 (19.6)
			Q5	1353 (34.3)	319 (41.1)	1034 (32.6)
		Environmental pollutants	PM2.5	10.2000 (9.5200, 11.0600)	10.4050 (9.6875, 11.4425)	10.1600 (9.4800, 10.9800)	5.8112 (3.0841, 10.9377)	<0.0001
			PM2.5–10	6.2400 (5.9100, 6.8300)	6.2350 (5.9100, 6.8325)	6.2400 (5.9100, 6.8300)	0.6169 (0.2501, 1.4839)	0.2873
			PM10	16.2800 (15.5100, 17.4500)	16.3600 (15.5500, 17.4900)	16.2700 (15.5000, 17.4200)	1.1602 (0.7685, 1.7441)	0.477
			NO2	29.0500 (23.3500, 35.2325)	31.0600 (25.0800, 37.3200)	28.6700 (23.0200, 34.7500)	1.3023 (1.1957, 1.4186)	<0.0001
			NOX	46.2050 (37.4100, 57.8125)	49.2800 (40.2100, 61.7250)	45.4700 (36.8900, 56.5500)	1.1092 (1.0663, 1.1536)	<0.0001
		Noise		55.3433 (53.8833, 57.7025)	55.5133 (53.9433, 57.7633)	55.3100 (53.8733, 57.6800)	1.0832 (0.9209, 1.2690)	0.3281
		Traffic intensity		17420 (13036, 24583.75)	17697 (13034, 23983.5)	17343 (13036, 24660)	0.6382 (0.1750, 2.2796)	0.4926
		Distance to road		313.4796 (139.2758, 632.9114)	286.5330 (133.6006, 554.0209)	318.4713 (140.6470, 653.5948)	0.3360 (0.1664, 0.6795)	0.0024
		Chronic comorbidities	CVD a	360 (8.3)	131 (15.1)	229 (6.6)	2.6262 (2.0713, 3.3194)	<0.0001
			CAD a	48 (1.1)	8 (0.9)	40 (1.2)	0.7973 (0.3442, 1.6248)	0.5618
			AF a	49 (1.1)	15 (1.7)	34 (1.0)	1.7916 (0.9405, 3.2567)	0.0637
			Stroke a	26 (0.6)	10 (1.2)	16 (0.5)	2.5227 (1.1013, 5.5063)	0.0224
			Hypertension a	294 (6.8)	111 (12.8)	183 (5.3)	2.7360 (2.1164, 3.5243)	<0.0001
			Diabetes a	104 (2.4)	53 (6.1)	51 (1.5)	4.4260 (2.9816, 6.5767)	<0.0001
			Psychiatric disorders a	676 (15.6)	208 (23.9)	468 (13.5)	2.0455 (1.6972, 2.4596)	<0.0001
			Anxiety a	247 (5.7)	74 (8.5)	173 (5.0)	1.7880 (1.3385, 2.3670)	<0.0001
			Depression a	547 (12.6)	179 (20.6)	368 (10.6)	2.2137 (1.8130, 2.6956)	<0.0001
			Bipolar disorder a	21 (0.5)	5 (0.6)	16 (0.5)	1.2509 (0.4081, 3.2040)	0.6632
			Cancer a	279 (6.4)	102 (11.7)	177 (5.1)	2.5204 (1.9407, 3.2585)	<0.0001
		Odds ratios (ORs) and P values were adjusted for age, sex, ethnic and assessment center. a Categorical variables are presented as number (percentage). b Continuous variables are presented as median (quartile); Abbreviations: TDI: Townsend deprivation; SES: Socioeconomic status; APS: Air pollution score; EPS: Environment pollution score; PM2.5: Particulate matter <= 2.5 μm; PM2.5–10: Particulate m…

## Sheet: Table S8
		Table S8 Associations of SES, lifestyle and environment pollution factors with infectious diseases in UK Biobank participants in 2010 under univariate linear regression
		Variable		Description			OR (95% CI)	P
				All (N = 71,335)	Infection (N1 = 9682)	Non-infection (N2 = 61,653)
		TDI		-1.6972 (-3.3492, 0.8954)	-1.4137 (-3.1982, 1.4908)	-1.7421 (-3.3773, 0.8057)	1.0616 (1.0537, 1.0695)	<0.0001
		SES a	High	15137 (21.2)	1331 (13.8)	13806 (22.4)	1.4695 (1.4208, 1.5199)	<0.0001
			Medium	37293 (52.3)	4607 (47.6)	32686 (53.0)
			Low	18905 (26.5)	3744 (38.7)	15161 (24.6)
		Income (£) a	> 100,000	4710 (6.6)	356 (3.7)	4354 (7.1)	1.2483 (1.2240, 1.2731)	<0.0001
			52,000–100,000	15033 (21.1)	1441 (14.9)	13592 (22.1)
			31,000–51,999	18315 (25.7)	2166 (22.4)	16149 (26.2)
			18,000–30,999	17903 (25.1)	2611 (27.0)	15292 (24.8)
			< 18,000	15374 (21.6)	3108 (32.1)	12266 (19.9)
		Education a	College or University degree	26456 (37.1)	2867 (29.6)	23589 (38.3)	1.0902 (1.0794, 1.1010)	<0.0001
			A levels/AS levels or equivalent	8506 (11.9)	1002 (10.4)	7504 (12.2)
			O levels/GCSEs or equivalent	14937 (20.9)	2066 (21.3)	12871 (20.9)
			CSEs or equivalent	3992 (5.6)	498 (5.1)	3494 (5.7)
			NVQ or HND or HNC or equivalent	4690 (6.6)	787 (8.1)	3903 (6.3)
			Other professional qualifications	3623 (5.1)	564 (5.8)	3059 (5.0)
			None of the above	9131 (12.8)	1898 (19.6)	7233 (11.7)
		Unemployed a		5421 (7.6)	1035 (10.7)	4386 (7.1)	1.9127 (1.7766, 2.0577)	<0.0001
		Lifestyle scores a	0–1	13253 (25.8)	2117 (32.4)	11136 (24.8)	0.7862 (0.7552, 0.8183)	<0.0001
			2–3	28463 (55.4)	3285 (50.2)	25178 (56.1)
			4–6	9690 (18.9)	1139 (17.4)	8551 (19.1)
		Lifestyle factors	No current smoking a	43057 (60.5)	5174 (53.7)	37883 (61.6)	0.7239 (0.6929, 0.7563)	<0.0001
			Regular physical activity a	16839 (23.9)	2183 (23.1)	14656 (24.1)	0.9162 (0.8698, 0.9647)	0.0009
			Healthy diet a	16765 (23.7)	2113 (22.1)	14652 (23.9)	0.8738 (0.8289, 0.9208)	<0.0001
			No alcohol consumption a	3061 (4.3)	514 (5.3)	2547 (4.1)	1.2708 (1.1477, 1.4047)	<0.0001
			Healthy sleep pattern a	23743 (35.7)	2779 (30.7)	20964 (36.5)	0.7940 (0.7566, 0.8331)	<0.0001
			Never use cannabis a	19951 (75.0)	2177 (77.3)	17774 (74.8)	0.9905 (0.9003, 1.0911)	0.8461
		APS		64.7659 (59.7108, 69.7026)	64.8344 (60.0568, 69.7409)	64.7552 (59.6546, 69.6982)	1.0066 (1.0041, 1.0092)	<0.0001
		APS group a	Q1	10976 (15.6)	1379 (14.5)	9597 (15.8)	1.0490 (1.0311, 1.0673)	<0.0001
			Q2	13940 (19.8)	1882 (19.8)	12058 (19.8)
			Q3	15740 (22.4)	2232 (23.4)	13508 (22.2)
			Q4	15920 (22.6)	2188 (23.0)	13732 (22.6)
			Q5	13794 (19.6)	1843 (19.4)	11951 (19.6)
		EPS		117.4120 (108.7888, 126.4110)	117.5284 (109.3646, 126.3244)	117.3952 (108.7120, 126.4170)	1.0035 (1.0020, 1.0049)	<0.0001
		EPS group a	Q1	11020 (15.7)	1387 (14.6)	9633 (15.8)	1.0465 (1.0287, 1.0646)	<0.0001
			Q2	14154 (20.1)	1920 (20.2)	12234 (20.1)
			Q3	15736 (22.4)	2252 (23.7)	13484 (22.2)
			Q4	15640 (22.2)	2080 (21.8)	13560 (22.3)
			Q5	13820 (19.6)	1885 (19.8)	11935 (19.6)
		Environmental pollutants	PM2.5	9.8500 (9.3100, 10.3900)	9.8700 (9.3500, 10.4000)	9.8500 (9.3000, 10.3900)	1.8053 (1.4144, 2.3022)	<0.0001
			PM2.5–10	6.2000 (5.9100, 6.6700)	6.1900 (5.9200, 6.6700)	6.2000 (5.9100, 6.6700)	1.2122 (0.9343, 1.5689)	0.1456
			PM10	16.2300 (15.4900, 17.1100)	16.2300 (15.4900, 17.1000)	16.2400 (15.4900, 17.1100)	1.2480 (1.1017, 1.4130)	0.0005
			NO2	27.9900 (22.8000, 32.5200)	27.9350 (23.0400, 32.4400)	28.0000 (22.7700, 32.5200)	1.0904 (1.0549, 1.1269)	<0.0001
			NOX	43.1800 (35.8400, 50.5100)	43.3800 (36.4500, 50.5925)	43.1500 (35.7400, 50.4800)	1.0374 (1.0222, 1.0526)	<0.0001
		Noise		55.0033 (53.7433, 56.9667)	54.9800 (53.7300, 56.9533)	55.0033 (53.7500, 56.9700)	0.9978 (0.9476, 1.0501)	0.934
		Traffic intensity		18515 (14248, 25211)	18305 (14248, 25315)	18536 (14261, 25182)	1.4300 (0.9797, 2.0832)	0.0631
		Distance to road		374.5318 (167.2241, 746.2687)	381.6794 (167.2241, 763.3588)	373.1343 (167.2241, 740.7407)	0.9501 (0.7728, 1.1688)	0.6279
		Chronic comorbidities	CVD a	7168 (10.1)	2044 (21.1)	5124 (8.3)	2.4594 (2.3198, 2.6067)	<0.0001
			CAD a	853 (1.2)	275 (2.8)	578 (0.9)	2.4151 (2.0817, 2.7953)	<0.0001
			AF a	918 (1.3)	314 (3.2)	604 (1.0)	2.6388 (2.2918, 3.0328)	<0.0001
			Stroke a	368 (0.5)	115 (1.2)	253 (0.4)	2.5962 (2.0683, 3.2398)	<0.0001
			Hypertension a	6129 (8.6)	1766 (18.2)	4363 (7.1)	2.4325 (2.2866, 2.5868)	<0.0001
			Diabetes a	1592 (2.2)	581 (6.0)	1011 (1.6)	3.2087 (2.8840, 3.5667)	<0.0001
			Psychiatric disorders a	10693 (15.0)	1624 (16.8)	9069 (14.7)	1.2786 (1.2051, 1.3559)	<0.0001
			Anxiety a	4313 (6.1)	567 (5.9)	3746 (6.1)	1.0488 (0.9556, 1.1490)	0.3108
			Depression a	8250 (11.6)	1319 (13.6)	6931 (11.2)	1.3760 (1.2897, 1.4671)	<0.0001
			Bipolar disorder a	338 (0.5)	58 (0.6)	280 (0.5)	1.4258 (1.0609, 1.8839)	0.0153
			Cancer a	5614 (7.9)	1267 (13.1)	4347 (7.1)	1.7951 (1.6768, 1.9206)	<0.0001
		Odds ratios (ORs) and P values were adjusted for age, sex, ethnic and assessment center. a Categorical variables are presented as number (percentage). b Continuous variables are presented as median (quartile); Abbreviations: TDI: Townsend deprivation; SES: Socioeconomic status; APS: Air pollution score; EPS: Environment pollution score; PM2.5: Particulate matter <= 2.5 μm; PM2.5–10: Particulate m…

## Sheet: Table S9
		Table S9 Adjusted odds ratios for environmental pollution on infection in each quantile in the UK Biobank study
		Outcome	Variable	Q1	Q2	Q3	Q4	Q5	Ptrend
		Infectious diseases	EPS	1 [Reference]	1.1092 (1.0769, 1.1424)	1.2086 (1.1737, 1.2446)	1.2445 (1.2084, 1.2818)	1.3379 (1.2993, 1.3777)	< 0.0001
			APS	1 [Reference]	1.1092 (1.0769, 1.1425)	1.1944 (1.1598, 1.2300)	1.2554 (1.2189, 1.2929)	1.3480 (1.3091, 1.3880)	< 0.0001
			PM2.5	1 [Reference]	1.1112 (1.0788, 1.1447)	1.1607 (1.1270, 1.1955)	1.2572 (1.2211, 1.2945)	1.3427 (1.3043, 1.3822)	< 0.0001
			PM2.5-10	1 [Reference]	1.0641 (1.0337, 1.0954)	1.0898 (1.0583, 1.1223)	1.0645 (1.0336, 1.0963)	1.1090 (1.0772, 1.1419)	< 0.0001
			PM10	1 [Reference]	1.0743 (1.0436, 1.1059)	1.1061 (1.0744, 1.1388)	1.1109 (1.0790, 1.1437)	1.1325 (1.1001, 1.1658)	< 0.0001
			NO2	1 [Reference]	1.1288 (1.0971, 1.1614)	1.2241 (1.1901, 1.2592)	1.2568 (1.2215, 1.2931)	1.3234 (1.2860, 1.3619)	< 0.0001
			NOX	1 [Reference]	1.0990 (1.0681, 1.1309)	1.1893 (1.1561, 1.2235)	1.2330 (1.1984, 1.2685)	1.3580 (1.3203, 1.3968)	< 0.0001
			Noise	1 [Reference]	0.9810 (0.9541, 1.0086)	1.0243 (0.9964, 1.0530)	1.0209 (0.9930, 1.0495)	1.0334 (1.0052, 1.0624)	0.0008
			Traffic intensity	1 [Reference]	1.0841 (1.0544, 1.1146)	1.0594 (1.0301, 1.0894)	1.0146 (0.9863, 1.0437)	1.0876 (1.0578, 1.1181)	0.0012
			Distance to Road	1 [Reference]	0.9973 (0.9702, 1.0250)	0.9850 (0.9583, 1.0125)	0.9602 (0.9341, 0.9871)	0.9153 (0.8902, 0.9412)	< 0.0001
		Respiratory infectious diseases	EPS	1 [Reference]	1.0434 (0.8825, 1.2338)	1.2067 (1.0246, 1.4218)	1.2890 (1.0934, 1.5205)	1.4707 (1.2525, 1.7284)	< 0.0001
			APS	1 [Reference]	0.9677 (0.8174, 1.1455)	1.2456 (1.0598, 1.4650)	1.2729 (1.0787, 1.5025)	1.4684 (1.2509, 1.7251)	< 0.0001
			PM2.5	1 [Reference]	1.1098 (0.9399, 1.3109)	1.0741 (0.9077, 1.2713)	1.3194 (1.1219, 1.5527)	1.4766 (1.2591, 1.7333)	< 0.0001
			PM2.5-10	1 [Reference]	0.9971 (0.8482, 1.1725)	1.1529 (0.9827, 1.3534)	1.0049 (0.8509, 1.1868)	1.0863 (0.9234, 1.2783)	0.3228
			PM10	1 [Reference]	1.2376 (1.0517, 1.4572)	1.2239 (1.0389, 1.4426)	1.3351 (1.1329, 1.5742)	1.2952 (1.0982, 1.5285)	0.0075
			NO2	1 [Reference]	1.0224 (0.8716, 1.1994)	1.1840 (1.0133, 1.3840)	1.3159 (1.1266, 1.5379)	1.4361 (1.2292, 1.6789)	< 0.0001
			NOX	1 [Reference]	1.1952 (1.0197, 1.4016)	1.2869 (1.0998, 1.5067)	1.3122 (1.1203, 1.5378)	1.4861 (1.2717, 1.7381)	< 0.0001
			Noise	1 [Reference]	1.0570 (0.9087, 1.2299)	0.9558 (0.8179, 1.1168)	1.0451 (0.8972, 1.2175)	1.0076 (0.8647, 1.1743)	0.4495
			Traffic intensity	1 [Reference]	1.0129 (0.8687, 1.1812)	1.0528 (0.9028, 1.2279)	1.1570 (0.9923, 1.3493)	1.0588 (0.9079, 1.2349)	0.2253
			Distance to Road	1 [Reference]	1.1344 (0.9778, 1.3164)	0.9704 (0.8324, 1.1311)	1.0188 (0.8768, 1.1838)	0.8862 (0.7593, 1.0340)	0.0134
		Digestive infectious diseases	EPS	1 [Reference]	1.1365 (1.0705, 1.2065)	1.2356 (1.1642, 1.3115)	1.2043 (1.1340, 1.2789)	1.2581 (1.1850, 1.3358)	< 0.0001
			APS	1 [Reference]	1.1061 (1.0419, 1.1743)	1.2063 (1.1366, 1.2804)	1.1861 (1.1170, 1.2597)	1.2545 (1.1818, 1.3318)	< 0.0001
			PM2.5	1 [Reference]	1.1180 (1.0528, 1.1874)	1.1452 (1.0786, 1.2160)	1.2293 (1.1588, 1.3042)	1.1873 (1.1188, 1.2600)	< 0.0001
			PM2.5-10	1 [Reference]	1.0787 (1.0170, 1.1442)	1.1127 (1.0486, 1.1809)	1.1072 (1.0429, 1.1755)	1.1382 (1.0725, 1.2079)	0.0046
			PM10	1 [Reference]	1.0729 (1.0118, 1.1376)	1.1221 (1.0578, 1.1903)	1.1256 (1.0610, 1.1942)	1.1567 (1.0902, 1.2272)	0.0022
			NO2	1 [Reference]	1.1123 (1.0494, 1.1791)	1.2167 (1.1485, 1.2891)	1.2171 (1.1479, 1.2907)	1.2368 (1.1657, 1.3123)	< 0.0001
			NOX	1 [Reference]	1.1279 (1.0642, 1.1954)	1.1549 (1.0897, 1.2242)	1.2020 (1.1341, 1.2741)	1.2354 (1.1656, 1.3094)	< 0.0001
			Noise	1 [Reference]	0.9317 (0.8803, 0.9860)	0.9764 (0.9230, 1.0328)	0.9287 (0.8775, 0.9829)	0.9483 (0.8961, 1.0036)	0.2562
			Traffic intensity	1 [Reference]	1.0658 (1.0068, 1.1282)	1.0663 (1.0069, 1.1292)	1.0483 (0.9893, 1.1108)	1.1171 (1.0552, 1.1826)	0.2599
			Distance to Road	1 [Reference]	1.0077 (0.9523, 1.0663)	0.9901 (0.9354, 1.0479)	0.9888 (0.9343, 1.0464)	0.9213 (0.8701, 0.9755)	0.0007
		Blood or sexually transmitted infectious diseases	EPS	1 [Reference]	1.3449 (0.9836, 1.8458)	1.3075 (0.9552, 1.7962)	1.5990 (1.1903, 2.1617)	1.9375 (1.4831, 2.5555)	< 0.0001
			APS	1 [Reference]	1.3238 (0.9698, 1.8134)	1.2649 (0.9240, 1.7370)	1.6105 (1.1983, 2.1778)	1.9341 (1.4822, 2.5477)	< 0.0001
			PM2.5	1 [Reference]	1.3253 (0.9727, 1.8107)	1.3081 (0.9688, 1.7733)	1.4836 (1.1092, 1.9950)	1.8900 (1.4549, 2.4767)	< 0.0001
			PM2.5-10	1 [Reference]	0.8765 (0.6656, 1.1549)	0.9093 (0.6936, 1.1935)	0.8594 (0.6617, 1.1185)	0.9231 (0.7163, 1.1933)	< 0.0001
			PM10	1 [Reference]	1.4019 (1.0607, 1.8589)	1.1244 (0.8442, 1.5008)	1.3031 (0.9946, 1.7148)	1.2743 (0.9809, 1.6641)	< 0.0001
			NO2	1 [Reference]	1.3041 (0.9510, 1.7941)	1.4869 (1.0983, 2.0236)	1.6929 (1.2640, 2.2831)	2.1149 (1.6226, 2.7847)	< 0.0001
			NOX	1 [Reference]	1.1621 (0.8551, 1.5830)	1.2391 (0.9212, 1.6731)	1.6409 (1.2381, 2.1878)	1.9262 (1.4895, 2.5128)	< 0.0001
			Noise	1 [Reference]	0.7622 (0.5875, 0.9878)	0.9632 (0.7502, 1.2372)	1.0872 (0.8556, 1.3836)	0.9891 (0.7806, 1.2553)	0.0004
			Traffic intensity	1 [Reference]	0.9588 (0.7468, 1.2324)	1.0914 (0.8549, 1.3962)	1.0767 (0.8388, 1.3842)	0.9601 (0.7441, 1.2397)	0.5588
			Distance to Road	1 [Reference]	1.0887 (0.8764, 1.3522)	0.9380 (0.7467, 1.1770)	1.0580 (0.8399, 1.3311)	0.6194 (0.4713, 0.8085)	< 0.0001
		Infectious diseases in 2010	EPS	1 [Reference]	1.1342 (1.0524, 1.2228)	1.2645 (1.1740, 1.3623)	1.2053 (1.1166, 1.3015)	1.2439 (1.1502, 1.3454)	< 0.0001
			APS	1 [Reference]	1.1280 (1.0462, 1.2165)	1.2468 (1.1575, 1.3433)	1.2586 (1.1664, 1.3586)	1.2247 (1.1318, 1.3256)	< 0.0001
			PM2.5	1 [Reference]	1.0966 (1.0231, 1.1755)	1.1722 (1.0941, 1.2562)	1.1842 (1.1024, 1.2723)	1.1443 (1.0581, 1.2374)	< 0.0001
			PM2.5-10	1 [Reference]	1.0466 (0.9670, 1.1330)	1.1285 (1.0473, 1.2165)	1.0277 (0.9542, 1.1073)	1.1116 (1.0284, 1.2019)	0.0613
			PM10	1 [Reference]	1.1166 (1.0345, 1.2053)	1.0926 (1.0132, 1.1785)	1.0785 (1.0035, 1.1595)	1.1341 (1.0526, 1.2223)	0.0175
			NO2	1 [Reference]	1.1005 (1.0174, 1.1906)	1.2364 (1.1423, 1.3385)	1.2507 (1.1534, 1.3569)	1.2653 (1.1674, 1.3718)	< 0.0001
			NOX	1 [Reference]	1.1324 (1.0503, 1.2210)	1.2437 (1.1553, 1.3391)	1.2525 (1.1616, 1.3510)	1.2773 (1.1813, 1.3815)	< 0.0001
			Noise	1 [Reference]	0.9462 (0.8837, 1.0132)	0.9846 (0.9189, 1.0550)	0.9808 (0.9141, 1.0524)	0.9725 (0.9060, 1.0439)	0.8634
			Traffic intensity	1 [Reference]	1.1480 (1.0614, 1.2419)	1.1206 (1.0372, 1.2111)	1.0100 (0.9367, 1.0895)	1.1487 (1.0621, 1.2427)	0.3053
			Distance to Road	1 [Reference]	0.9797 (0.9145, 1.0496)	0.9862 (0.9204, 1.0568)	0.9968 (0.9304, 1.0679)	1.0072 (0.9400, 1.0792)	0.6887
		Odds ratios (ORs) and P values were adjusted for age, sex, ethnic and assessment center. Abbreviations: EPS: Environment pollution score; APS: Air pollution score; PM2.5: Particulate matter <= 2.5 μm; PM2.5–10: Particulate matter 2.5–10 μm; PM10: Particulate matter <= 10 μm; NOx: Nitrogen oxides; NO2: Nitrogen dioxide.

## Sheet: Table S10
		Table S10 Mediation effects of socioeconomic factors on infectious diseases by individual lifestyle, environment pollution or chronic comorbidity factors in UK Biobank
		Outcome	Exposure	Mediator	Effect with mediator adjusted	Indirect effect by mediator	Mediation proportion (%)	P
		Infectious diseases	SES	No current smoking	1.5018 (1.4811, 1.5228)	1.0016 (1.0015, 1.0017)	5.1205 (4.7338, 5.5199)	< 0.001
				Regular physical activity	1.5322 (1.5109, 1.5538)	0.9998 (0.9997, 0.9998)	-0.7375 (-0.8828, -0.6043)	< 0.001
				Healthy diet	1.5318 (1.5106, 1.5532)	1.0002 (1.0002, 1.0002)	0.6187 (0.4940, 0.7634)	< 0.001
				No alcohol consumption	1.5296 (1.5086, 1.5510)	1.0001 (1.0001, 1.0002)	0.4303 (0.3322, 0.5293)	< 0.001
				Healthy sleep pattern	1.5265 (1.5048, 1.5486)	1.0010 (1.0009, 1.0011)	3.2936 (2.9566, 3.6554)	< 0.001
				Never use cannabis	1.3041 (1.2693, 1.3400)	0.9999 (0.9997, 1.0001)	-0.5641 (-1.5069, 0.2852)	0.196
				CAD	1.5281 (1.5071, 1.5494)	1.0002 (1.0002, 1.0003)	0.7331 (0.6191, 0.8455)	< 0.001
				AF	1.5342 (1.5131, 1.5556)	1.0002 (1.0002, 1.0003)	0.6754 (0.5022, 0.8435)	< 0.001
				Stroke	1.5338 (1.5128, 1.5552)	1.0001 (1.0001, 1.0001)	0.3173 (0.2499, 0.3935)	< 0.001
				Hypertension	1.4876 (1.4670, 1.5085)	1.0015 (1.0014, 1.0016)	4.9234 (4.5928, 5.2981)	< 0.001
				Anxiety	1.5387 (1.5176, 1.5601)	1.0000 (1.0000, 1.0000)	-0.0137 (-0.0440, 0.0031)	0.096
				Depression	1.5309 (1.5098, 1.5522)	1.0003 (1.0003, 1.0003)	0.9819 (0.8424, 1.1437)	< 0.001
				Bipolar disorder	1.5369 (1.5158, 1.5583)	1.0000 (1.0000, 1.0000)	0.0938 (0.0599, 0.1362)	< 0.001
			TDI	APS group	1.0705 (1.0670, 1.0740)	1.0003 (1.0001, 1.0004)	2.8966 (0.7889, 4.7212)	0.002
				PM2.5	1.0696 (1.0660, 1.0731)	1.0004 (1.0002, 1.0006)	3.9735 (1.9211, 6.2374)	0.002
				PM2.5-10	1.0727 (1.0695, 1.0759)	1.0000 (0.9999, 1.0000)	-0.1671 (-0.6082, 0.2590)	0.424
				PM10	1.0724 (1.0692, 1.0757)	1.0000 (0.9999, 1.0001)	0.1813 (-0.6808, 0.9991)	0.664
				NO2	1.0731 (1.0697, 1.0765)	0.9999 (0.9997, 1.0001)	-0.8866 (-3.0338, 1.1608)	0.414
				NOX	1.0711 (1.0678, 1.0744)	1.0002 (1.0000, 1.0003)	1.7818 (0.0115, 3.6330)	0.05
				Traffic intensity	1.0727 (1.0696, 1.0758)	1.0000 (0.9999, 1.0000)	-0.3751 (-1.0922, 0.3484)	0.314
				Distance to Road	1.0723 (1.0693, 1.0753)	1.0000 (1.0000, 1.0000)	0.1615 (0.0170, 0.3241)	0.028
				Noise	1.0729 (1.0698, 1.0759)	0.9999 (0.9999, 1.0000)	-0.6192 (-1.0972, -0.1037)	0.008
		Respiratory infectious diseases	SES	No current smoking	1.5056 (1.3938, 1.6271)	1.0022 (1.0014, 1.0032)	5.3268 (3.4493, 8.1320)	< 0.001
				Regular physical activity	1.5274 (1.4134, 1.6513)	0.9998 (0.9995, 1.0000)	-0.3537 (-1.2275, 0.0893)	0.136
				Healthy diet	1.5296 (1.4160, 1.6532)	1.0005 (1.0001, 1.0010)	1.1236 (0.2019, 2.5438)	0.008
				No alcohol consumption	1.5297 (1.4164, 1.6529)	1.0004 (1.0001, 1.0007)	0.8571 (0.3101, 1.7064)	0.002
				Healthy sleep pattern	1.5289 (1.4118, 1.6566)	1.0017 (1.0009, 1.0028)	4.0647 (2.2469, 6.6594)	< 0.001
				Never use cannabis	1.2565 (1.0821, 1.4595)	0.9993 (0.9972, 1.0009)	-2.8323 (-18.172, 4.9239)	0.36
				CAD	1.5401 (1.4263, 1.6638)	1.0002 (1.0000, 1.0005)	0.5344 (0.1120, 1.3559)	0.008
				AF	1.5386 (1.4249, 1.6622)	1.0004 (1.0000, 1.0008)	0.8816 (0.0802, 1.9564)	0.034
				Stroke	1.5404 (1.4266, 1.6641)	1.0001 (1.0000, 1.0003)	0.2555 (0.0060, 0.8610)	0.042
				Hypertension	1.4880 (1.3772, 1.6086)	1.0022 (1.0015, 1.0031)	5.5854 (3.7841, 7.9580)	< 0.001
				Anxiety	1.5505 (1.4360, 1.6751)	0.9998 (0.9992, 1.0001)	-0.4605 (-1.8393, 0.1837)	0.164
				Depression	1.5441 (1.4301, 1.6680)	1.0002 (0.9999, 1.0005)	0.4444 (-0.1524, 1.3230)	0.132
				Bipolar disorder	1.5472 (1.4329, 1.6713)	1.0000 (0.9999, 1.0001)	0.0120 (-0.1520, 0.3292)	0.78
			TDI	APS group	1.0593 (1.0404, 1.0784)	1.0017 (1.0005, 1.0031)	14.8992 (3.741, 28.9456)	0.004
				PM2.5	1.0638 (1.0448, 1.0832)	1.0009 (0.9997, 1.0023)	7.9500 (-3.2174, 20.6024)	0.16
				PM2.5-10	1.0696 (1.0522, 1.0872)	1.0000 (0.9998, 1.0003)	0.1817 (-2.1515, 2.4853)	0.892
				PM10	1.0678 (1.0502, 1.0856)	1.0003 (0.9998, 1.0009)	2.8673 (-2.1273, 7.6508)	0.23
				NO2	1.0644 (1.0462, 1.0828)	1.0009 (0.9996, 1.0022)	7.6397 (-3.0731, 20.3630)	0.122
				NOX	1.0665 (1.0488, 1.0844)	1.0005 (0.9995, 1.0016)	4.7333 (-4.6782, 13.7242)	0.314
				Traffic intensity	1.0689 (1.0523, 1.0856)	1.0002 (0.9997, 1.0006)	1.3455 (-2.4811, 5.3279)	0.5
				Distance to Road	1.0696 (1.0532, 1.0861)	1.0000 (1.0000, 1.0001)	0.3808 (-0.3470, 1.3061)	0.322
				Noise	1.0708 (1.0544, 1.0875)	0.9998 (0.9995, 1.0002)	-1.3909 (-4.6877, 1.3854)	0.318
		Digestive infectious diseases	SES	No current smoking	1.4615 (1.4202, 1.5042)	1.0016 (1.0013, 1.0019)	3.9847 (3.2828, 4.7761)	< 0.001
				Regular physical activity	1.4784 (1.4362, 1.5218)	0.9997 (0.9996, 0.9998)	-0.7883 (-1.1172, -0.5059)	< 0.001
				Healthy diet	1.4839 (1.4419, 1.5273)	1.0003 (1.0001, 1.0004)	0.6291 (0.2984, 1.0126)	< 0.001
				No alcohol consumption	1.4773 (1.4355, 1.5203)	1.0002 (1.0002, 1.0004)	0.6215 (0.4013, 0.8960)	< 0.001
				Healthy sleep pattern	1.4710 (1.4281, 1.5152)	1.0017 (1.0014, 1.0021)	4.3149 (3.4737, 5.2032)	< 0.001
				Never use cannabis	1.2436 (1.1773, 1.3136)	0.9999 (0.9993, 1.0004)	-0.4463 (-3.2377, 1.9131)	0.748
				CAD	1.4779 (1.4362, 1.5208)	1.0003 (1.0002, 1.0004)	0.7660 (0.5407, 1.0300)	< 0.001
				AF	1.4838 (1.4420, 1.5269)	1.0002 (1.0001, 1.0003)	0.5159 (0.2354, 0.8429)	0.002
				Stroke	1.4833 (1.4415, 1.5263)	1.0001 (1.0001, 1.0002)	0.2823 (0.1511, 0.4413)	< 0.001
				Hypertension	1.4365 (1.3957, 1.4786)	1.0022 (1.0019, 1.0025)	5.5868 (4.8402, 6.4701)	< 0.001
				Anxiety	1.4891 (1.4472, 1.5324)	0.9999 (0.9998, 1.0000)	-0.2552 (-0.5232, -0.0707)	0.002
				Depression	1.4795 (1.4378, 1.5224)	1.0005 (1.0003, 1.0006)	1.1568 (0.7513, 1.5763)	< 0.001
				Bipolar disorder	1.4861 (1.4442, 1.5292)	1.0001 (1.0000, 1.0001)	0.1509 (0.0361, 0.3085)	0.01
			TDI	APS group	1.0641 (1.0571, 1.0712)	0.9998 (0.9994, 1.0003)	-1.5043 (-5.9278, 3.3254)	0.552
				PM2.5	1.0664 (1.0593, 1.0736)	0.9995 (0.9990, 1.0000)	-4.8280 (-9.5244, -0.1908)	0.032
				PM2.5-10	1.0631 (1.0567, 1.0696)	1.0000 (0.9999, 1.0001)	0.0936 (-0.9115, 1.1449)	0.848
				PM10	1.0626 (1.0561, 1.0692)	1.0001 (0.9999, 1.0003)	0.8582 (-1.1568, 2.7614)	0.388
				NO2	1.0664 (1.0594, 1.0733)	0.9994 (0.9988, 0.9999)	-6.2357 (-11.2788, -1.4300)	0.014
				NOX	1.0655 (1.0588, 1.0723)	0.9995 (0.9991, 0.9999)	-4.6720 (-8.6933, -0.7082)	0.022
				Traffic intensity	1.0621 (1.0559, 1.0683)	1.0001 (1.0000, 1.0001)	0.5206 (0.0985, 0.9859)	0.014
				Distance to Road	1.0627 (1.0565, 1.0690)	1.0000 (0.9998, 1.0001)	-0.3612 (-2.1862, 1.2248)	0.686
				Noise	1.0638 (1.0576, 1.0700)	0.9998 (0.9997, 0.9999)	-2.2033 (-3.3872, -1.0515)	< 0.001
		Blood or sexually transmitted infectious diseases	SES	No current smoking	2.2675 (2.0134, 2.5580)	1.0037 (1.0022, 1.0054)	7.7426 (4.8761, 11.0932)	< 0.001
				Regular physical activity	2.3813 (2.1155, 2.6852)	1.0000 (0.9998, 1.0002)	0.0044 (-0.3640, 0.4566)	0.936
				Healthy diet	2.4023 (2.1348, 2.7081)	1.0000 (0.9998, 1.0001)	0.0040 (-0.3521, 0.3067)	0.944
				No alcohol consumption	2.3925 (2.1262, 2.6969)	0.9999 (0.9996, 1.0000)	-0.2864 (-0.7452, 0.0881)	0.118
				Healthy sleep pattern	2.3661 (2.0944, 2.6780)	1.0011 (1.0004, 1.0021)	2.1205 (0.7657, 4.2808)	< 0.001
				Never use cannabis	2.5951 (2.0791, 3.2563)	0.9975 (0.9932, 1.0011)	-5.6655 (-15.562, 2.5491)	0.16
				CAD	2.3992 (2.1329, 2.7035)	1.0000 (0.9999, 1.0001)	-0.0714 (-0.3073, 0.1338)	0.396
				AF	2.3856 (2.1209, 2.6880)	1.0001 (1.0000, 1.0003)	0.0785 (-0.0905, 0.5734)	0.382
				Stroke	2.3820 (2.1175, 2.6841)	1.0000 (1.0000, 1.0003)	0.0490 (-0.0549, 0.5520)	0.348
				Hypertension	2.3104 (2.0523, 2.6053)	1.0008 (1.0004, 1.0015)	1.7299 (0.8295, 3.3055)	< 0.001
				Anxiety	2.3892 (2.1240, 2.6923)	1.0002 (0.9996, 1.0008)	0.3673 (-0.7627, 1.5944)	0.466
				Depression	2.3398 (2.0797, 2.6369)	1.0011 (1.0004, 1.0021)	2.3822 (0.8152, 4.3355)	0.006
				Bipolar disorder	2.3938 (2.1280, 2.6974)	1.0000 (0.9999, 1.0001)	-0.0020 (-0.2040, 0.2977)	0.918
			TDI	APS group	1.1343 (1.1049, 1.1647)	0.9995 (0.9972, 1.0017)	-2.2636 (-14.8998, 9.2884)	0.732
				PM2.5	1.1367 (1.1067, 1.1677)	0.9992 (0.9971, 1.0015)	-4.1027 (-14.7022, 7.5870)	0.536
				PM2.5-10	1.1446 (1.1182, 1.1718)	0.9983 (0.9974, 0.9993)	-8.3508 (-14.1558, -3.4560)	< 0.001
				PM10	1.1457 (1.1187, 1.1736)	0.9981 (0.9968, 0.9993)	-9.6204 (-17.0223, -3.5673)	0.002
				NO2	1.1350 (1.1063, 1.1646)	0.9995 (0.9975, 1.0019)	-2.2823 (-13.3985, 9.6284)	0.676
				NOX	1.1343 (1.1071, 1.1624)	0.9997 (0.9980, 1.0015)	-1.4701 (-10.6275, 7.4449)	0.736
				Traffic intensity	1.1327 (1.1088, 1.1573)	0.9999 (0.9997, 1.0000)	-0.3841 (-1.4530, 0.2451)	0.202
				Distance to Road	1.1317 (1.1070, 1.1571)	1.0000 (0.9991, 1.0010)	0.1939 (-4.5857, 4.9633)	0.946
				Noise	1.1339 (1.1097, 1.1588)	0.9997 (0.9991, 1.0003)	-1.4079 (-4.4249, 1.5324)	0.326
		Infectious diseases in 2010	SES	No current smoking	1.4412 (1.3932, 1.4909)	1.0012 (1.0010, 1.0015)	4.4388 (3.5603, 5.4464)	< 0.001
				Regular physical activity	1.4669 (1.4178, 1.5179)	0.9998 (0.9997, 0.9999)	-0.7241 (-1.1776, -0.3642)	< 0.001
				Healthy diet	1.4602 (1.4115, 1.5106)	1.0002 (1.0001, 1.0003)	0.7248 (0.3824, 1.1751)	< 0.001
				No alcohol consumption	1.4622 (1.4136, 1.5125)	1.0001 (1.0000, 1.0002)	0.3985 (0.1138, 0.7266)	0.002
				Healthy sleep pattern	1.4635 (1.4132, 1.5156)	1.0008 (1.0006, 1.0010)	2.8409 (1.9870, 3.7649)	< 0.001
				Never use cannabis	1.2954 (1.2181, 1.3776)	0.9998 (0.9993, 1.0002)	-1.0745 (-3.9700, 1.4191)	0.388
				CAD	1.4609 (1.4124, 1.5111)	1.0002 (1.0001, 1.0003)	0.8716 (0.5408, 1.2457)	< 0.001
				AF	1.4655 (1.4169, 1.5158)	1.0002 (1.0001, 1.0004)	0.7511 (0.1894, 1.3583)	0.01
				Stroke	1.4646 (1.4160, 1.5149)	1.0001 (1.0001, 1.0002)	0.3793 (0.1895, 0.6746)	< 0.001
				Hypertension	1.4182 (1.3708, 1.4673)	1.0016 (1.0014, 1.0019)	6.1235 (5.0950, 7.2028)	< 0.001
				Anxiety	1.4697 (1.4211, 1.5202)	1.0000 (1.0000, 1.0000)	-0.0162 (-0.1278, 0.0335)	0.526
				Depression	1.4609 (1.4125, 1.5111)	1.0004 (1.0002, 1.0005)	1.2759 (0.8788, 1.7611)	< 0.001
				Bipolar disorder	1.4683 (1.4197, 1.5187)	1.0000 (1.0000, 1.0001)	0.0775 (-0.0027, 0.1993)	0.056
			TDI	APS group	1.0617 (1.0531, 1.0704)	0.9999 (0.9995, 1.0003)	-1.4970 (-6.6857, 4.2659)	0.58
				PM2.5	1.0630 (1.0544, 1.0717)	0.9997 (0.9993, 1.0001)	-3.5605 (-9.2221, 1.6783)	0.184
				PM2.5-10	1.0612 (1.0532, 1.0693)	1.0000 (0.9998, 1.0001)	-0.5474 (-2.4430, 1.2723)	0.546
				PM10	1.0606 (1.0524, 1.0687)	1.0000 (0.9998, 1.0002)	0.4696 (-2.3317, 3.2485)	0.756
				NO2	1.0628 (1.0541, 1.0716)	0.9998 (0.9994, 1.0002)	-3.2460 (-8.9834, 2.2584)	0.248
				NOX	1.0616 (1.0531, 1.0701)	0.9999 (0.9995, 1.0002)	-1.2733 (-6.4062, 3.3606)	0.588
				Traffic intensity	1.0607 (1.0528, 1.0687)	1.0000 (1.0000, 1.0000)	0.0828 (-0.0213, 0.2615)	0.102
				Distance to Road	1.0622 (1.0541, 1.0703)	0.9998 (0.9997, 1.0000)	-2.2867 (-4.5972, 0.1055)	0.056
				Noise	1.0617 (1.0537, 1.0698)	0.9999 (0.9998, 1.0000)	-1.6195 (-3.3282, -0.0568)	0.048
		Effect and proportion estimations and P values were adjusted for age, sex, ethnic and assessment center. Abbreviations: SES: Socioeconomic status; TDI: Townsend deprivation; APS: Air pollution score; PM2.5: Particulate matter <= 2.5 μm; PM2.5–10: Particulate matter 2.5–10 μm; PM10: Particulate matter <= 10 μm; NOx: Nitrogen oxides; NO2: Nitrogen dioxide.

[truncated: 16 more sheets: Table S11, Table S12, Table S13, Table S14, Table S15, Table S16, Table S17, Table S18, Table S19, Table S20, Table S21, Table S22, Table S23, Table S24, Table S25, Table S26]
